# Supplementary material for: Communication Research Priorities for Autism Research: Insights from a Caregiver Survey
Source: Behav Sci (Basel). 2026 Mar 16;16(3):430. doi: 10.3390/bs16030430 (PMC13023947; doi:10.3390/bs16030430)
Supplement: Supplementary file 1 [file behavsci-16-00430-s001.zip]

Archive with 1 entries (1 files):
- behavsci-4125811-supplementary.pdf
